# Supplementary material for: Do diets with higher carbon footprints increase the risk of mortality? A population-based simulation study using self-selected diets from the USA
Source: Public Health Nutr. 2022 Mar 31;25(8):2322–8. doi: 10.1017/S1368980022000830 (PMC9991612; doi:10.1017/S1368980022000830)
Supplement: Supplementary file 1 [file S1368980022000830sup.zip]

Archive with 2 entries (2 files):
- S1368980022000830sup001.docx
- S1368980022000830sup002.docx
